# Supplementary material for: Overexpression of miR-29 Leads to Myopathy that Resemble Pathology of Ullrich Congenital Muscular Dystrophy
Source: Cells. 2019 May 15;8(5):459. doi: 10.3390/cells8050459 (PMC6562860; doi:10.3390/cells8050459)
Supplement: Supplementary file 1 [file cells-08-00459-s001.zip]

Archive with 3 entries (3 files):
- Video 1.AVI
- Video 2.AVI
- Video 3.AVI
